# Supplementary material for: Evaluation of Reference Genes for Quantitative Real-Time PCR in Oil Palm Elite Planting Materials Propagated by Tissue Culture
Source: PLoS One. 2014 Jun 13;9(6):e99774. doi: 10.1371/journal.pone.0099774 (PMC4057393; doi:10.1371/journal.pone.0099774)
Supplement: File S1 — List of top 75 gene clones identified from analysis of cDNA microarray datasets from tissue culture materials and mature tissues. (XLS) [file pone.0099774.s001.xls]

## Sheet: Sheet2
File S1. List of top 75 gene clones identified from analysis of cDNA microarray datasets from tissue culture materials and mature tissues.
Clone no.	Spot labels	Expression ratio
		Non-embryogenic callus (NEC)								Embryogenic callus (EC)								Embryoids (EMB)								Shoot from polyembryoids (ST)								Female inflorescence (INF)								Kernel at 12 weeks after anthesis (Kernel)
		3000134479L	3000134479R	3000134532L	3000134532R	3000134535L	3000134535R	3000134538L	3000134538R	3000208950L	3000208950R	3000208954L	3000208954R	3000208637L	3000208637R	3000208945L	3000208945R	3000208640L	3000208640R	3000208635L	3000208635R	3000208948L	3000208948R	3000208952L	3000208952R	3000208949L	3000208949R	3000208953L	3000208953R	3000208636L	3000208636R	3000208944L	3000208944R	3000208956L	3000208956R	3000208959L	3000208959R	3000208963L	3000208963R	3000208966L	3000208966R	3000208960L	3000208960R	3000208964L	3000208964R	3000208967L	3000208967R	3000208957L	3000208957R
pOP-EB03001	R11 - C1 : R11 - C27	0.13236	0.140434	0.485996	0.0528168	0.0220005	0.0105848	0.197939	0.0667488	-0.0573108	-0.109574	0.00446429	-0.124637	0.0563003	0.100694	0.0488434	0.199638	0.073406	0.155619	0.0644226	0.0557774	0.291182	0.0402927	0.14505	0.0903745	-0.189691	-0.340075	-0.0812327	-0.39606	-0.326662	-0.287487	-0.0448185	-0.127917	-0.117836	-0.0780025	0.0699989	0.00586865	-0.281182	-0.0456719	0.0531338	0.161901	0.496487	0.449647	-0.0197362	0.103241	0.357552	0.271386	0.0453491	0.378104
PD00744	R9 - C1 : R3 - C2	-0.438658	-0.345753	-0.513148	-0.438258	-0.341957	-0.268984	-0.23166	-0.115404	-0.186693	-0.122769	-0.455483	-0.489978	0.028749	0.0544478	0.238562	-0.166923	-0.368025	-0.252766	-0.525072	-0.352534	-0.45902	-0.332983	-0.221054	-0.349429	-0.33712	-0.259426	-0.0909085	-0.233543	-0.385743	-0.157762	-0.0717652	-0.213471	-0.136492	-0.561623	-0.448245	-0.568484	-0.265925	-0.237982	-0.505799	-0.469224	-0.11814	-0.0709108	0.164072	0.0937145	-0.20237	-0.048308	-0.00476136	-0.0718821
pOP-CA00179	R6 - C1 : R6 - C17	0.199641	0.127406	-0.0618191	0.0126615	-0.437585	-0.58828	-0.213011	-0.112319	-0.0170304	0.044515	0.177298	0.355589	0.0991715	0.135899	0.221737	0.20246	0.268002	0.286543	0.0787541	-0.0313177	0.103151	0.116036	0.247372	0.22923	-0.101843	-0.100357	0.0376559	0.00613258	-0.0227635	-0.0272876	0.0825316	-0.0208468	0.0897028	0.0773057	0.0952017	0.183115	0.232944	0.207783	0.259447	0.343954	0.207433	0.0488447	0.302458	0.266302	0.224538	0.191115	0.11586	0.0988534
pOP-EB03004	R11 - C1 : R11 - C29	0.153178	0.11036	0.53424	0.294834	0.0777397	0.0308373	0.383843	0.335527	-0.0139561	0.0494687	0.25881	0.018676	0.102977	0.0405427	0.261144	0.412078	0.312787	0.141226	0.0570152	0.128277	0.28972	0.131736	0.220266	0.159478	-0.120692	-0.325796	-0.031511	-0.431339	-0.419293	-0.328875	-0.0458037	-0.136204	-0.121716	-0.194647	-0.120102	-0.211773	-0.211504	-0.119372	-0.0409497	-0.138346	0.300139	0.300509	0.109317	0.223096	0.372386	0.174935	-0.129909	0.175477
pOP-CNI00177	R4 - C1 : R5 - C14	0.0227679	0.161363	-0.0832555	0.00829132	-0.0867881	0.0626852	0.231065	0.315226	-0.158225	0.0252557	0.0785204	0.0402419	0.0646694	0.0733041	-0.0625415	-0.0540046	-0.305429	-0.321928	-0.0682575	-0.0614006	-0.449197	-0.311388	-0.417991	-0.464886	-0.336732	-0.271362	-0.527127	-0.339936	-0.11984	-0.0813002	-0.359808	-0.489714	-0.0637967	0.0850207	-0.0371986	0.0545214	0.0804187	0.095217	0.028143	0.0747876	-0.0879477	0.0123308	0.0798532	0.116544	0.235185	-0.0391893	-0.137219	-0.106177
pOP-CA00222	R8 - C1 : R6 - C19	-0.486355	-0.423559	-0.410578	-0.651458	-0.365767	-0.568977	-0.536482	-0.511449	-0.248101	-0.202493	-0.470011	-0.336349	-0.119234	-0.276951	-0.510897	-0.451258	0.0575963	-0.0956206	0.0975803	0.0449962	0.174205	0.26755	0.104969	0.0617095	0.0356239	0.125349	-0.201634	-0.166992	0.0407212	-0.107875	-0.0615315	-0.141027	-0.517184	-0.63653	-0.428932	-0.394905	-0.332196	-0.367057	-0.316474	-0.305936	-0.462757	-0.513772	-0.646532	-0.730112	-0.378978	-0.531638	-0.763802	-0.914449
PD00375	R4 - C1 : R3 - C31	0.513285	0.50388	-0.247927	-0.210341	0.172277	0.179491	-0.447204	-0.537249	0.20138	0.138749	0.257942	0.280881	0.260047	0.219155	-0.013572	0.177814	-0.213457	-0.262107	-0.202756	-0.165827	-0.267878	-0.483058	-0.278301	-0.0604449	-0.0328432	-0.130397	-0.114506	0.0575876	-0.0834524	-0.221929	0.00844042	0.100662	-0.139373	0.156969	0.0697652	0.124671	-0.16782	-0.109134	0.126551	0.145158	0.217708	0.171411	-0.0286448	-0.0360455	0.305602	0.273641	-0.0571106	-0.0355751
pOP-CNI00545	R2 - C1 : R5 - C20	-0.0577617	0.0519011	0.00817401	0.0089331	0.283205	0.352437	0.238094	0.179833	0.339146	0.444145	0.401406	0.270272	0.408253	0.517029	0.45716	0.492224	0.0488505	-0.104682	-0.0632082	-0.0433134	-0.189256	-0.0440991	0.047618	0.121562	0.0197363	0.0565835	0.329965	0.365966	0.0780026	0.0997056	0.369757	0.165546	-0.0597812	0.131683	0.00148053	0.0289923	0.054754	0.0303736	-0.0144415	-0.227975	0.40517	0.517984	0.67463	0.636907	0.588737	0.580916	0.6856	0.743844
pOP-EA01377	R4 - C1 : R8 - C19	0.272776	0.176409	0.04828	-0.15978	0.143176	0.0349459	-0.571628	-0.677132	-0.200697	-0.1643	-0.566266	-0.558909	0.158736	-0.10021	0.118345	0.0444593	-0.365549	-0.193538	-0.362098	-0.441723	-0.11148	-0.155629	-0.280919	-0.263536	-0.45273	-0.474397	-0.291666	-0.256908	-0.508227	-0.647902	-0.414122	-0.322617	-0.0115186	-0.198226	0.169714	0.113393	0.00531375	-0.137503	0.252804	0.296982	-0.0195563	-0.201634	-0.294183	-0.137817	-0.00595747	0.0239127	-0.502282	-0.411755
pOP-EA00867	R8 - C1 : R11 - C4	0.0805505	0.272963	0.0361339	-0.0108883	0.256717	0.244479	-0.0172031	0.0209596	0.142339	0.3084	0.172579	0.0627358	0.0593786	0.263034	0.222392	0.0608822	-0.281254	-0.0112418	-0.276294	-0.256014	-0.16102	-0.104166	0.0803514	-0.0213162	-0.349421	-0.167	-0.0683451	-0.391801	-0.229883	-0.0838881	-0.306006	-0.142326	0.0677901	-0.124651	0.151199	0.158492	0.0693321	0.0894982	0.246305	0.189661	0.621396	0.747599	0.345432	0.192055	0.547748	0.553677	0.421252	0.52092
pOP-EA03433	R3 - C1 : R10 - C12	0.70011	0.638521	0.308122	0.334825	0.495847	0.582852	0.238787	0.125	0.395409	0.30965	0.137107	0.227234	0.324879	0.33691	0.331844	0.321928	0.42248	0.231032	0.059113	0.366265	0.295385	0.194219	0.342159	0.356144	-0.00175615	-0.177193	0.221578	0.049753	-0.116752	-0.0472025	0.0260474	0.109625	-0.228092	-0.207069	-0.176129	-0.254201	-0.17909	-0.261758	-0.143138	-0.0938136	0.425973	0.498163	0.188687	0.171112	0.504814	0.457749	0.341767	0.351321
pOP-SFB01290	R7 - C1 : R2 - C22	0.196197	0.183815	0.586503	0.58645	0.590868	0.604591	0.354294	0.399803	0.123315	0.16327	0.162271	0.288818	0.215644	0.122336	0.258462	0.289507	-0.445626	-0.389994	-0.298022	-0.269443	-0.257559	-0.300845	-0.431472	-0.354533	-0.0685871	-0.0860465	-0.588615	-0.262582	-0.0846398	-0.118706	-0.411314	-0.322423	0.166754	0.147983	-0.047143	0.0640209	0.176412	0.12883	-0.058464	-0.211912	0.426149	0.420162	0.254669	0.217187	0.130211	0.095262	0.371042	0.35517
PD00731	R8 - C1 : R3 - C12	0.194794	0.338396	-0.0507881	0.166851	0.227109	-0.0336832	-0.209625	-0.104337	-0.507325	0.433757	-0.124948	-0.102281	0.131872	-0.0878951	-0.173829	0.114979	0.198996	0.0508812	-0.0885665	0.0802009	-0.184889	-0.050924	0.121173	0.246494	0.0818889	0.107742	-0.00784789	-0.0361338	-0.0340474	0.00894899	0.0181148	0.023364	-0.138303	-0.34915	-0.324384	-0.205732	-0.37504	-0.35677	-0.0573332	-0.144164	0.118155	0.14823	0.00634149	0.0534914	0.0691975	0.0479801	-0.0154632	-0.0908152
pOP-SFB01209	R6 - C1 : R2 - C22	-0.117191	-0.12729	0.208546	0.188649	0.21862	0.260474	0.0471897	0.0976792	-0.0714276	-0.0644887	-0.433177	-0.427326	-0.117558	-0.144749	-0.135412	-0.149829	-0.708878	-0.668877	-0.769768	-0.720618	-0.391412	-0.420434	-0.769387	-0.702985	-0.0663789	-0.0756721	-0.385175	-0.165842	-0.257701	-0.227051	-0.190619	-0.210529	0.369288	0.3636	0.187549	0.197687	0.412815	0.42751	0.0165948	-0.0861411	-0.0403132	-0.0303736	-0.0781992	-0.0487871	-0.114682	-0.117882	0.0513469	0.159975
pOP-CNI00123	R3 - C1 : R5 - C15	0.346414	0.57497	0.228383	0.315738	0.426898	0.429481	0.295718	0.303439	0.151761	0.187279	0.252834	0.399294	0.306195	0.181529	0.271709	0.339126	-0.041438	-0.211077	-0.182982	-0.264399	-0.282106	-0.280736	-0.133927	0.0696173	-0.0834338	-0.0925758	0.221313	0.326303	-0.0674696	0.00792996	0.0201778	0.716858	0.133467	0.315355	0.314725	0.361028	0.381289	0.414278	0.484889	0.594888	0.725738	0.741848	0.651755	0.83307	0.824451	0.803191	0.605322	0.599176
pOP-EA00866	R8 - C1 : R11 - C3	-0.362325	-0.173671	0.0406421	-0.0569361	-0.0347274	-0.00555238	-0.174396	-0.281286	-0.263673	-0.0948964	-0.665097	-0.440573	0.160391	0.1079	-0.00159146	-0.373838	-0.449666	-0.465806	-0.342036	-0.202532	-0.186448	-0.201226	-0.295243	-0.481127	-0.509448	-0.353986	-0.373899	-0.598546	-0.487626	-0.331464	-0.44564	-0.236773	0.168888	-0.10057	0.126114	0.0612733	0.143718	0.118582	0.157301	0.242303	0.449881	0.546919	0.379869	0.296871	0.392388	0.355751	0.405992	0.395649
pOP-EA01332	R2 - C1 : R8 - C25	-0.248428	-0.201897	-0.442518	-0.462252	-0.3974	-0.470388	-0.110183	-0.157356	-0.0507686	-0.0682408	-0.500877	-0.576844	-0.0256151	-0.0757953	-0.362165	-0.277435	-0.45087	-0.609981	-0.295941	-0.374533	-0.117918	-0.168912	-0.397004	-0.305065	-0.0177601	-0.0100849	-0.157721	-0.0610494	-0.0364759	-0.0669768	-0.122347	-0.100556	-0.0939762	0.156455	-0.171249	-0.0268167	-0.0925536	-0.0477139	-0.140933	-0.10641	0.482009	0.422493	0.512259	0.378512	0.57879	0.413004	0.500494	0.342586
pOP-EA00820	R3 - C1 : R8 - C12	-0.294634	-0.0466584	-1.09446	-1.02924	-0.476356	-0.493464	-0.795642	-0.704603	-0.0833283	-0.0706767	-0.520422	-0.404554	-0.0618392	-0.0592972	-0.416474	-0.279178	-0.384559	-0.633248	-0.388964	-0.303201	-0.326416	-0.103889	-0.415868	-0.286427	-0.134061	-0.238027	-0.135073	-0.102726	-0.282209	-0.222788	-0.551751	-0.283199	-0.562809	-0.451648	-0.209273	-0.221091	-0.459432	-0.49783	-0.121679	-0.0762356	0.184501	0.212036	0	-0.106652	0.0991332	0.134849	0.0456427	0.0641303
pOP-CNH00376	R9 - C1 : R4 - C21	0.180709	0.144746	-0.0160005	-0.00974799	0.163108	-0.0102683	-0.282677	-0.378245	-0.286304	-0.251539	-0.171167	0.0343789	-0.401788	-0.415776	-0.471685	-0.381871	-0.39776	-0.369664	-0.229938	-0.15374	-0.349092	-0.409692	-0.430634	-0.43666	-0.314842	-0.379813	-0.785944	-0.62905	-0.377224	-0.336006	-0.701168	-0.607911	0.0319429	-0.0437817	0.123199	0.123829	0.031622	-0.0888599	0.06311	-0.0308609	0.471517	0.517684	0.387841	0.264972	0.473371	0.385743	0.226984	0.304006
PD00394	R5 - C1 : R3 - C29	0.543315	0.513962	-0.236067	-0.33985	0.594895	0.657841	-0.25682	-0.300124	0.432632	0.213332	0.337679	0.457286	0.309093	0.212472	-0.060754	0.255915	-0.157412	0.0856149	0.38224	0.258994	0.342345	0.175245	0.0971759	0.387354	0.574822	0.390551	0.0223294	0.218685	0.564757	0.265431	0.187111	0.359808	-0.439606	-0.0562682	-0.0471867	0.054824	-0.354182	-0.277873	0.00174131	-0.14828	0.430366	0.458849	0.105933	0.114679	0.456994	0.444902	0.0682408	0.372554
pOP-EA02787	R7 - C1 : R9 - C32	-0.238122	-0.236871	-0.316778	-0.274525	-0.483305	-0.367011	-0.374569	-0.234416	-0.628613	-0.58815	-0.236626	-0.481988	-0.558196	-0.655156	-0.922201	-0.604814	-0.00819871	0.306696	0.056795	0.114633	-0.122735	-0.202004	-0.27757	0.027383	0.436646	0.347457	-0.0173264	0.132665	0.362406	0.315376	-0.0707825	0.166553	-0.0151911	0.333372	0.319383	0.247691	0.0712587	0.20639	0.280196	0.210866	0.0775125	0.2094	-0.0297473	0.0290648	0.117305	0.0900404	-0.00140139	-0.0501929
pOP-CNI00124	R3 - C1 : R5 - C16	-0.787847	-0.54432	-0.104634	-0.19827	0.0597062	0.052669	-0.0625845	-0.188803	0.0455147	0.0155131	-0.403082	-0.507342	0.223042	0.137921	-0.196015	-0.155405	-0.279005	-0.397557	-0.232373	-0.245829	-0.259417	-0.227069	-0.481533	-0.311552	-0.0905123	0.0217545	-0.344855	-0.0473058	-0.281751	-0.144921	-0.529082	-0.170249	-0.595689	-0.550049	-0.712238	-0.69788	-0.360672	-0.44402	-0.694612	-0.544148	0.257873	0.292216	0.362142	0.650971	0.280552	0.279854	0.39183	0.380788
PD00635	R6 - C1 : R3 - C1	-0.406188	-0.224265	-0.69352	-1.03489	-0.197301	-0.336049	-0.696041	-0.454259	-0.431132	-0.44231	-0.67374	-0.450609	0.372577	-0.160302	-0.194816	-0.172754	0.292409	-0.184068	-0.159117	-0.212744	-0.292847	-0.521002	-0.298277	-0.711411	-0.534631	-0.586776	-0.365898	-0.667425	-0.578305	-0.217927	-0.354469	-0.747916	-0.0642402	-0.353637	-0.174446	-0.0801133	0.0512254	-0.150731	-0.0788344	-0.0728585	0.173268	0.284208	0.288925	-0.0692073	0.348166	0.45474	0.2852	0.090655
pOP-EA01383	R4 - C1 : R8 - C21	-0.0880308	-0.126811	-0.505039	-0.393754	-0.21163	-0.276518	-0.477375	-0.407	0.0326663	-0.45269	-0.273565	-0.467739	-0.0792889	-0.0963261	-0.509816	-0.387867	-0.493622	-0.390855	-0.416104	-0.471154	-0.27721	-0.307931	-0.519867	-0.538552	-0.341557	-0.404327	-0.746632	-0.66469	-0.387626	-0.611959	-0.533899	-0.584963	-0.100824	-0.0815299	-0.0565836	0	0.0621565	-0.0591351	0.0800692	-0.0892673	0.376671	0.310206	0.0923147	-0.135842	0.0819934	0.15997	0.173166	0.0140751
pOP-CNI00606	R4 - C1 : R5 - C27	0.786567	0.832671	0.301002	0.210767	0.437267	0.608099	0.519009	0.543779	0.346369	0.245278	0.0101777	0.197833	0.337745	0.251016	0.206844	0.341451	-0.521427	-0.282639	-0.317756	-0.404945	-0.0692111	-0.192156	-0.365385	-0.189991	-0.0622601	-0.10276	-0.304173	-0.269712	-0.189383	-0.300472	-0.200862	-0.122516	-0.391147	-0.212385	0.00675734	0.104908	-0.254489	-0.121464	0.0106604	-0.0144632	0.131865	0.369727	-0.171988	-0.210851	0.29174	0.38532	-0.371691	-0.0710562
pOP-EA03624	R11 - C1 : R10 - C14	0.418286	0.392947	0.324807	0.338504	-0.128117	-0.229427	-0.0398403	0.00908316	-0.298209	-0.463656	-0.10377	-0.415204	-0.0807827	-0.102245	-0.18843	-0.106166	0.136808	0.065816	-0.12748	-0.178505	0.00211624	0.0147091	-0.0989703	0.113602	-0.397605	-0.34208	0.243987	0.31741	-0.333645	-0.297691	0.211598	0.194325	-0.41301	-0.614998	-0.521248	-0.771776	-0.500813	-0.538904	-0.491898	-0.482721	0.268541	0.213201	0.238677	0.290761	0.233567	0.362747	0.263739	0.328642
pOP-EA01318	R1 - C1 : R8 - C32	-0.27643	-0.145891	-0.151459	-0.228869	-0.117769	0.0166102	-0.126012	-0.0915048	-0.0750085	0.0513469	-0.236454	-0.03287	0.115881	0.126361	0.143143	0.276137	0.0807444	0.0237626	-0.303031	0.00352014	0.217662	0.159824	0.116222	-0.0262913	-0.294014	-0.283999	0.00836348	-0.179515	-0.397801	-0.386204	0.060598	0.0417305	-0.303738	-0.040452	-0.453636	-0.440573	-0.542333	-0.549258	-0.487266	-0.467262	0.216651	0.395778	0.275634	0.233143	0.455994	0.426989	0.387622	0.349661
PD00221	R12 - C1 : R3 - C9	-0.228605	-0.257275	0.274383	0.256637	0.0154921	0.135999	-0.179225	-0.0645077	0.135748	0.0735651	0.613141	0.496477	0.00516793	-0.0801704	0.0368591	0.130554	-0.227543	-0.0638641	0.201357	0.283999	-0.174874	-0.237283	0.0878576	0	-0.234107	-0.150867	-0.0133275	-0.185215	-0.104741	0.122445	-0.0236236	-0.158698	-0.261823	-0.389526	-0.13691	-0.314422	-0.309544	-0.300148	-0.209383	-0.0365877	0.501973	0.504344	0.650639	0.71887	0.645483	0.4634	0.512648	0.474259
pOP-SFB00203	R9 - C1 : R2 - C4	0.162507	0.153831	-0.126177	-0.294792	-0.145176	0	-0.437256	-0.449756	-0.208431	-0.126973	0	-0.025004	-0.266992	-0.149143	-0.110703	-0.126141	0.459994	0.333076	0.165672	0.383995	0.306588	0.431225	0.670936	0.547488	-0.803857	-0.703958	-0.319096	-0.648351	-0.814968	-0.719974	-0.44884	-0.586549	-0.186519	-0.646505	-0.28534	-0.421984	-0.284542	-0.384664	-0.225496	-0.1607	-0.232342	-0.180121	-0.238257	-0.464314	-0.250941	-0.0955159	-0.272905	-0.519028
pOP-CNI00119	R3 - C1 : R5 - C13	0.516845	0.660683	0.397004	0.175572	0.648228	0.491234	-0.114936	-0.137007	0.0907784	0.198856	-0.0705374	0.0281732	0.119269	0.111126	-0.00768415	-0.0871326	0.0935119	0.0212165	-0.11608	-0.132833	-0.112475	-0.153532	-0.0207288	0.0752666	-0.224996	-0.166325	0.439653	0.241176	-0.0936276	-0.189825	0.2374	0.286058	-0.733925	-0.572388	-0.522421	-0.504994	-0.706208	-0.727994	-0.440573	-0.353143	0.305854	0.291321	0.392104	0.308234	0.388123	0.369781	0.175687	0.166767
pOP-CNH00024	R11 - C1 : R4 - C12	0.0641303	-0.0605926	0.0925349	0.210048	-0.101538	-0.244835	0.162834	0.236974	-0.219254	-0.251308	0.571399	0.329342	0.0513245	0.0241508	0.0680643	-0.0458297	-0.500847	-0.564331	-0.467821	-0.486787	-0.691386	-0.738092	-0.675949	-0.427579	-0.0404009	0.0212931	-0.0271755	0.0996607	0.0397958	0.104589	0.0439741	0.0441598	0.370534	0.0912786	0.213218	0.0758294	0.133536	0.124872	0.224153	0.174472	0.107054	0.029761	0.159214	0.194359	-0.0768274	0.106978	0.111356	0.14691
PD00366	R4 - C1 : R3 - C23	-0.458523	-0.422764	-0.361917	-0.485427	-0.290627	-0.25648	-0.477793	-0.500259	-0.155126	0.0648699	-0.19129	0.0693211	-0.0629037	-0.128382	-0.0659482	-0.114992	-0.447694	-0.328695	-0.664597	-0.582462	-0.629632	-0.739974	-0.690243	-0.401688	-0.335843	-0.318843	-0.055056	-0.129606	-0.2164	-0.298384	-0.270474	0.0731447	0.314991	0.394058	-0.150262	-0.166952	0.374278	0.268006	0.0100857	0.0151191	0.066825	0.23344	0.53785	0.471395	0.143665	0.253408	0.459304	0.559361
pOP-CNH00008	R6 - C1 : R7 - C3	0.218424	0.178984	-0.321244	-0.206656	0.469331	0.383816	-0.492291	-0.497109	0.144162	0.224892	0.505422	0.616131	0.0800709	0.235802	0.646873	0.375999	-0.208521	-0.476383	-0.536185	-0.449647	-0.61176	-0.49385	0.031265	-0.592532	-0.303835	-0.181873	0.308305	0.129398	-0.3777	-0.127049	0.195443	0.00791131	-0.163644	-0.21467	-0.0441649	0.0222235	-0.135236	-0.28808	0.263956	0.118627	0.311496	0.404251	0.302819	0.332237	0.454785	0.468505	0.295915	0.548227
pOP-CNI00176	R4 - C1 : R5 - C13	-0.108407	-0.0527943	-0.134301	-0.223688	0.218711	0.0903024	0.0327722	-0.040423	0.00186515	0.010523	0.225012	0.170644	0.148323	-0.0671142	-0.121098	-0.0941013	-0.244792	-0.346558	-0.296498	-0.207006	-0.282524	-0.173666	-0.153783	-0.324602	-0.217068	-0.209299	-0.127973	-0.113458	-0.222673	-0.152558	-0.25881	-0.264332	-0.649261	-0.571616	-0.497746	-0.591976	-0.437037	-0.664266	-0.489543	-0.468269	0.619006	0.684118	0.459635	0.553452	0.699019	0.682952	0.625173	0.436099
pOP-EA01594	R12 - C1 : R8 - C28	-0.688056	-0.756234	0.192385	-0.244597	-0.608389	-0.725868	-0.417839	-0.740297	-1.01636	-0.928235	-0.764242	-0.836065	-0.899836	-0.867806	-0.810428	-0.733128	0.049753	-0.0847891	-0.0763004	0.0412227	0.0550141	-0.123924	-0.0065133	-0.156558	-0.283212	-0.155842	-0.0960087	-0.107041	-0.321238	-0.210366	0.194665	0.0192363	-0.170164	-0.306139	-0.0132602	-0.132378	-0.189677	-0.168666	-0.270648	-0.208	0.0405705	0.193519	0.0115724	0.0732098	0.173837	0.178998	-0.00550301	0.11912
pOP-EA01584	R12 - C1 : R8 - C20	-0.170335	-0.13011	0.0437214	0.0212611	-0.763125	-0.837123	0.12671	0.336386	-0.843565	-0.749385	0.0287028	-0.495565	-0.636545	-0.719253	-0.540712	-0.648351	-0.306889	-0.266798	-0.647786	-0.516526	-0.518973	-0.547429	-0.258068	-0.426047	-0.497315	-0.497153	-0.316318	-0.297007	-0.485521	-0.478218	-0.16417	-0.344095	0.199033	-0.0472337	0.504042	0.350947	0.193167	0.220977	0.28406	0.416357	-0.22575	-0.304711	-0.203168	-0.3371	-0.0328646	-0.0477191	-0.488855	-0.188556
pOP-CA00406	R6 - C1 : R4 - C10	0.21427	0.224772	-0.14439	-0.1182	0.156632	0.166539	-0.575079	-0.591431	-0.141092	0.0265047	0.0646209	0.122206	-0.0845722	-0.0897967	0.0495496	0.0958255	-0.243877	-0.207539	-0.368369	-0.282426	-0.379848	-0.403258	-0.0466052	-0.0420125	-0.222392	-0.132072	0.21822	0.211405	0.0206295	-0.0397577	0.203784	0.249003	0.364524	0.440465	0.186158	0.237404	0.678886	0.625151	0.373134	0.389019	0.286033	0.280444	0.812585	0.818238	0.366219	0.300866	0.780716	0.795767
pOP-EA01385	R4 - C1 : R8 - C23	0.0654643	-0.0781716	-0.336428	-0.372333	-0.0731476	-0.283368	-0.265557	-0.357552	-0.342392	-0.473727	-0.768588	-0.461156	0.117183	-0.330149	-0.615456	-0.531775	-0.232661	0.0537713	-0.182147	-0.314348	-0.106188	-0.267564	-0.350968	-0.575041	-0.140373	-0.340665	-0.263468	-0.507329	-0.100737	-0.263034	-0.490128	-0.432861	-0.0299236	0.375181	0.149625	0.455958	0.21515	0.300769	0.373627	0.275479	0.213162	0.078337	-0.062434	-0.407175	0.530997	0.640856	-0.258176	-0.106599
pOP-CA00013F	R12 - C1 : R6 - C5	-0.472413	-0.0748466	-0.00694164	0.491476	-0.387807	-0.30553	0.310164	0.310098	-0.390871	-0.371652	0.182949	-0.0737204	-0.12731	-0.00828657	-0.0290845	0.0793157	-0.384173	-0.351368	-0.635605	-0.52624	-0.620365	-0.256565	-0.263677	-0.301923	-0.459229	-0.479168	0.00708939	-0.109333	-0.184526	-0.175116	-0.0499764	-0.130372	0.600922	0.337276	-0.0496214	-0.138715	0.43924	0.632695	-0.21803	-0.284255	-0.309169	-0.63743	0.0310686	0.0794006	-0.44775	-0.35982	0.0239788	-0.110117
pOP-CNI00125	R4 - C1 : R5 - C1	-0.117695	-0.0650339	0.00794005	0.108213	0.523984	0.49815	0.22899	0.214275	-0.0196824	0.449829	-0.239692	-0.259055	0.0235654	0.0417769	-0.474847	-0.781875	-0.135614	-0.331554	-0.0106533	0.112869	-0.321656	-0.630028	-0.245919	-0.66432	0.170194	0.279997	-0.11629	-0.341463	0.215599	0.301492	-0.0893945	-0.331791	-0.29504	-0.453112	0.0381924	0.0893879	-0.187102	-0.416331	-0.0341433	-0.047618	0.562407	0.759614	0.488759	0.523182	0.516908	0.566142	0.383031	0.297998
pOP-CA00416	R6 - C1 : R4 - C13	-0.203941	-0.304629	-0.222974	-0.227623	-0.403965	-0.368954	0.148644	0.171499	-0.386041	-0.333526	-0.430485	-0.346176	-0.164229	-0.206241	-0.248614	-0.288387	-0.633683	-0.679114	-0.832686	-0.870162	-0.538601	-0.574223	-0.677465	-0.81212	0.261039	0.233818	0	-0.0815028	0.098338	0.0563857	-0.00609735	0.00898882	0.25626	0.341253	0.0633225	0.0913836	0.25275	0.274262	0.0598664	0.14389	0.173924	0.15827	0.434321	0.301261	0.193242	0.202249	0.367597	0.311375
pOP-SFB00818	R2 - C1 : R2 - C18	0.00735053	0.0694886	0.0335247	-0.0761997	-0.620624	-0.76418	-0.38293	-0.392211	-0.123217	-0.194955	-0.0915251	-0.228459	-0.548318	-0.57725	-0.195979	-0.415271	-0.719013	-0.836755	-0.469066	-0.575511	-0.805406	-0.754545	-0.780488	-0.760698	0.174718	0.225232	-0.149704	-0.237842	0.182368	0.100064	-0.178003	-0.36952	0.189531	0.361608	0.334312	0.330495	0.287392	0.268351	0.364585	0.203122	0.0280848	-0.0229764	0.266406	0.264719	0.21995	0.0909265	0.268254	0.338126
pOP-CNI05076	R9 - C1 : R6 - C3	0.559427	0.31982	0.534105	0.483628	0.121762	0.095812	0.212293	-0.243287	-0.249534	-0.18935	0.435235	0.268185	-0.162131	-0.0616631	-0.0661956	-0.180849	-0.375362	-0.594008	-0.493386	-0.578694	-0.984459	-0.82332	-0.218953	-0.438121	-0.489776	-0.416966	-0.11763	-0.54713	-0.479029	-0.34938	-0.241956	-0.208317	-0.50577	-0.885279	-0.198177	-0.534126	-0.676491	-0.723049	-0.198658	-0.199687	0.0812147	0.0544881	-0.323954	-0.397647	-0.0257277	0.00206695	-0.276077	-0.434363
pOP-EA01474	R8 - C1 : R8 - C24	0.0295324	-0.0529645	0.0344334	-0.0196288	-0.35745	-0.351305	-0.39929	-0.422071	0.453626	0.356328	0.0363069	0.172252	0.224516	0.159157	0.169925	0.397095	0.059663	-0.0181189	0.0697349	0.00562455	0.376362	0.34184	0.0564728	0.220419	0.0195225	-0.151118	-0.570862	-0.275634	-0.26169	-0.393691	-0.187443	-0.361555	-0.335069	-0.395929	-0.0119727	-0.0939289	-0.330704	-0.197537	-0.109835	-0.19296	-0.241889	-0.299751	-0.819428	-0.526069	-0.120183	0.0733288	-0.799344	-0.593555
pOP-CNI00634	R5 - C1 : R5 - C32	-0.0735108	-0.18354	-0.501368	-0.51881	0.0725496	-0.00925235	-0.0394608	-0.261563	0.253198	0.129377	-0.119103	-0.211648	0.195981	0.036526	0.16853	0.150759	-0.526516	-0.380448	-0.341928	-0.273735	-0.342182	-0.30889	-0.373781	-0.308644	0.184777	0.0305395	-0.0820245	0.0548394	0.167017	-0.123382	0.121609	0.261086	0.252063	0.380925	0.373458	0.339609	0.110483	0.251122	0.284977	0.234673	0.439285	0.54878	0.501787	0.429104	0.670364	0.672937	0.438442	0.355869
pOP-CA00274	R3 - C1 : R4 - C7	0.670979	0.915338	0.819751	0.727265	0.355591	0.468553	0.282056	0.209545	-0.087211	0.0715707	0.123498	0.296997	-0.083508	0.089871	0.457515	0.212327	-0.139388	-0.408313	-0.438054	-0.60997	-0.51192	-0.47236	-0.162921	-0.226481	-0.484848	-0.409278	-0.12933	-0.272128	-0.434445	-0.484281	-0.184452	-0.355762	0.383536	0.59126	0.300135	0.238578	0.459854	0.39039	0.184959	0.24873	-0.29504	-0.231028	0.125127	0.0794345	-0.190584	-0.100038	0.0354876	-0.00650492
pOP-CNI00445	R10 - C1 : R5 - C15	-0.0971331	-0.282122	-0.295045	-0.273677	-0.6136	-0.682109	-0.382191	-0.404112	-0.672017	-0.633726	-0.622109	-0.504775	-0.529765	-0.612425	-0.243011	-0.262468	0.44217	0.423888	0.0455852	0.0109911	0.395721	0.339284	0.381218	0.437679	0.0775117	-0.0521241	0.394912	0.443248	-0.000907064	-0.088387	0.32023	0.537626	0.365585	0.189995	0.375103	0.318373	0.424576	0.412632	0.585499	0.547833	-0.221311	-0.304033	-0.148925	-0.00913361	-0.15725	-0.154597	-0.191354	-0.113842
PD00665	R6 - C1 : R3 - C14	0.405926	0.422324	0.30187	0.327431	0.409733	0.473796	0.321928	0.217029	0.327594	0.431183	0.0214224	0.0287782	0.375798	0.404078	0.207862	0.177626	-0.356962	-0.508499	-0.740868	-0.600149	-0.555607	-0.450354	-0.610673	-0.57983	-0.251103	-0.278639	-0.202566	-0.299005	-0.318616	-0.328308	-0.127497	-0.17737	0.281867	0.24716	0.116673	0.14258	0.560152	0.306879	0.153079	0.1608	0.409907	0.422097	0.645646	0.557647	0.446236	0.470905	0.453596	0.459578
pOP-CA00135	R1 - C1 : R4 - C10	0.0160419	-0.170477	-0.664345	-0.512699	0.00723314	0.0408236	-0.994803	-1.02904	-0.368625	-0.372838	-0.452165	-0.471839	-0.466301	-0.352121	0.0662313	-0.0311185	-0.200359	-0.15837	-0.713454	-0.576642	-0.451215	-0.422118	-0.315962	-0.0577325	-0.27954	-0.276612	0.180089	0.352753	-0.333158	-0.350271	0.202627	0.384724	-0.257281	-0.20012	0.0346576	0.0255352	-0.277842	-0.187653	0.364002	0.276223	-0.375622	-0.41716	-0.548544	-0.53562	-0.323152	-0.394588	-0.520567	-0.541627
pOP-EA03553	R8 - C1 : R10 - C13	0.587588	0.594721	0.198806	0.159037	0.406028	0.355709	-0.186107	-0.258581	-0.0554607	0.0537952	0.172111	0.0664954	0.0103543	0.131774	0.183387	0.270256	-0.352182	-0.493409	-0.629028	-0.649906	-0.58803	-0.427711	-0.384559	-0.343531	-0.507019	-0.569446	-0.303505	-0.325167	-0.549162	-0.530063	-0.224473	-0.233925	-0.413482	-0.788918	-0.168321	-0.124818	-0.494508	-0.483209	-0.00183665	0.0172322	0.496142	0.589328	0.0660892	-0.0750044	0.481355	0.534336	0.0285691	0.117145
pOP-CNI00590	R4 - C1 : R5 - C18	0.175185	0.0794649	-0.0670331	-0.289795	-0.258953	-0.296693	-0.36257	-0.339041	-0.588686	-0.604507	-0.447181	-0.447206	-0.34256	-0.262196	-0.745537	-0.823407	0.385361	0.467348	0.668644	0.513315	0.137419	0.111425	0.248003	0.269085	0.270161	0.316546	0.132979	0.33838	0.313551	0.324703	0.223299	0.285157	-0.706202	-0.708714	-0.561231	-0.482942	-0.69013	-0.711187	-0.541094	-0.525715	-0.230414	-0.309684	-0.336421	-0.365071	-0.333263	-0.296811	-0.421932	-0.426114
pOP-CA00309	R4 - C1 : R4 - C3	-0.256505	-0.254465	-0.563652	-0.720958	-0.242857	-0.218406	-0.444611	-0.631218	-0.405863	-0.222392	-0.0419069	-0.336455	-0.534877	-0.307667	-0.20228	-0.40065	-0.149576	-0.405067	-0.259916	-0.249321	-0.75117	-0.350247	-0.0170735	-0.360176	-0.285566	-0.0985522	-0.121202	-0.249327	-0.0920575	-0.065835	-0.137503	-0.403555	0.500972	0.52167	0.270452	0.233501	0.61906	0.438281	0.290229	0.313071	0.44726	0.431951	0.536053	0.542527	0.538061	0.565136	0.530755	0.336717
Sh3a/296	R9 - C1 : R3 - C23	-0.483277	-0.438746	-0.189825	-0.336152	-0.0513219	-0.111031	-0.380175	-0.356144	-0.131706	-0.0817432	0.0987522	0.216168	-0.00520359	-0.109583	-0.0280144	-0.00159327	-0.658145	-0.621488	-0.375026	-0.385516	-0.438188	-0.587932	-0.72289	-0.645925	0.278932	0.239015	0.0194143	0.118395	0.279756	0.311314	0.118571	0.14115	-0.0737735	-0.229379	-0.294105	-0.343919	-0.0673553	-0.124132	-0.329211	-0.471837	0.440315	0.438725	0.640835	0.581057	0.421437	0.535467	0.588592	0.640043
Sh3a/295	R9 - C1 : R3 - C22	-0.447675	-0.507247	-0.0598564	-0.105035	-0.0511897	-0.164157	-0.472909	-0.403924	-0.164365	-0.113094	0.0869483	0.238641	-0.0306216	-0.0409718	-0.0916887	-0.120816	-0.62553	-0.631768	-0.476247	-0.417358	-0.556993	-0.626861	-0.705621	-0.728428	0.230896	0.186582	-0.0147854	0.150971	0.268657	0.291836	0.132534	0.112937	-0.0752154	-0.147403	-0.355362	-0.38247	-0.141649	-0.162672	-0.435168	-0.533496	0.404292	0.399241	0.639824	0.564352	0.445196	0.490395	0.599103	0.638112
pOP-CNI00115	R12 - C1 : R7 - C9	0.5974	0.585928	0.522537	0.680628	0.403084	0.313384	0.0361218	0.444454	0.0525979	-0.0544915	0.39389	0.296864	-0.0766809	-0.0810023	0.223388	0.192797	-0.233846	-0.447018	-0.555309	-0.563319	-0.615743	-0.270516	-0.180482	-0.193868	-0.677646	-0.595444	0.169164	-0.0161197	-0.573991	-0.468537	0.191932	0.121956	0.331362	-0.0425714	0.494724	0.402414	0.138619	0.0854311	0.583607	0.579801	0.508637	0.558265	0.315862	0.276898	0.670008	0.564841	0.382703	0.227629
pOP-SFB01333	R7 - C1 : R2 - C31	-0.158796	-0.0601455	0.581329	0.432959	0.287464	0.480827	0.605721	0.559734	0.121788	0.0366418	-0.158031	-0.0220066	0.177523	0.190082	0.059663	0.223262	-0.77332	-0.57122	-0.706776	-0.510397	-0.315202	-0.425394	-0.935128	-0.767339	0.165762	-0.112629	-0.51186	-0.338729	-0.114988	-0.0969031	-0.438661	-0.0530612	0.256221	0.451161	-0.0909192	-0.233554	0.387568	0.489038	-0.351885	-0.415038	0.113436	0.282639	0.310655	0.381375	-0.0831512	-0.201574	0.247597	0.361749
Sh3a/290	R9 - C1 : R3 - C21	-0.633806	-0.594067	-0.00148196	-0.0597652	0.00356664	-0.138241	-0.327645	-0.269228	-0.276061	-0.140007	-0.0960627	-0.0429197	-0.108407	-0.119275	-0.0835701	-0.112505	-0.677047	-0.621155	-0.611254	-0.549113	-0.440383	-0.610471	-0.650074	-0.682377	0.213478	0.206667	0.0329396	0.0804789	0.226908	0.270012	0.150591	0.295776	0.00126163	-0.0604646	-0.42903	-0.45869	-0.0600584	-0.0516879	-0.514035	-0.537727	0.371199	0.38229	0.659008	0.552341	0.329373	0.391033	0.703454	0.710788
pOP-EA01313	R1 - C1 : R8 - C27	-0.335902	-0.29458	-0.270602	-0.456176	-0.322992	-0.241008	-0.172946	-0.104189	-0.0936996	-0.107562	-0.358491	-0.204389	-0.0887442	0.056978	-0.036935	0.0471431	-0.00534332	-0.113482	-0.301297	-0.211823	-0.0150021	0.0687127	-0.200245	-0.404254	-0.382393	-0.335252	-0.143195	-0.422548	-0.408397	-0.365813	-0.184528	-0.353261	0.125251	0.552139	0.0792797	0.0738284	0.0288286	0.159199	-0.015883	-0.0106999	0.66667	0.710314	0.5887	0.554149	0.894818	0.569683	0.743352	0.821358
pOP-EA00743	R2 - C1 : R8 - C1	0.704982	0.982339	1.09084	0.943857	0.48964	0.948967	0.651153	0.598918	0.424982	0.665053	-0.0740006	0.210365	0.629843	0.433059	0.623009	0.21042	-0.334095	-0.439554	-0.141321	-0.124976	0.0715329	0.0212257	-0.263353	-0.198226	-0.367164	-0.302449	-0.253047	-0.242857	-0.384161	-0.270811	-0.230101	-0.31958	0.207461	0.211504	0.0761359	0.00841221	0.305881	0.148475	0.20273	0.176791	0.560809	0.371858	0.199469	0.311874	0.212669	0.305382	0.661553	0.161843
pOP-EA03192	R12 - C1 : R9 - C23	0.322901	0.424847	0.757859	0.667862	0.234026	0.324015	0.135281	0.0665869	-0.166265	-0.190208	0.300811	0.108305	-0.33034	-0.370628	0.129472	-0.0533872	0.102699	0.228148	-0.0812514	-0.0527314	0.146231	0.042499	0.111354	0.0896372	-0.143889	-0.155523	0.225262	0.167494	-0.218452	-0.247141	0.337353	0.294879	-0.48372	-0.654004	-0.318284	-0.49322	-0.379192	-0.439943	-0.366843	-0.394126	0.521562	0.468069	0.596297	0.609657	0.582119	0.570089	0.46598	0.52532
PD00380	R5 - C1 : R3 - C18	0.34645	0.436475	0.0449123	-0.037153	0.0208787	-0.105957	0.177324	0.137796	0.0273649	0.125805	0.367143	0.423262	0.0671986	0.0378571	-0.205084	-0.189034	-0.646363	-0.642165	-0.0263513	-0.115953	-0.777078	-0.570832	-0.566132	-0.495006	-0.177962	-0.263034	-0.659213	-0.438644	-0.252981	-0.192645	-0.645504	-0.611075	-0.447459	-0.559217	-0.27963	-0.19391	-0.41595	-0.470589	-0.0537713	-0.0709478	0.615659	0.637802	0.387793	0.559911	0.605721	0.644556	0.335774	0.425685
pOP-EA02172	R12 - C1 : R9 - C4	0.423651	0.343913	0.462271	0.782128	0.494612	0.856656	-0.041464	-0.223167	-0.0160748	0.0508563	0.30032	0.271805	0.164471	0.266725	0.388209	-0.00389921	0.109398	0.0606122	-0.154991	-0.0115033	0.0590444	0.111849	0.0649554	0.0720038	-0.207474	0.195067	0.218919	0.11449	-0.153457	-0.03581	0.146094	-0.0480054	0.715069	0.282158	0.592434	0.949786	0.540006	0.472559	0.528131	0.620808	-0.375867	-0.373663	-0.349992	-0.353918	-0.20538	-0.168554	-0.38375	-0.520257
pOP-EA03706	R2 - C1 : R10 - C25	0.0131006	0.233119	-0.0231896	-0.169925	-0.121195	-0.357736	-0.292686	-0.275858	-0.418386	-0.35872	-0.890232	-0.849175	-0.16644	-0.238421	-0.531566	-0.258347	-0.648835	-0.69666	-0.524408	-0.690071	-0.413655	-0.33242	-0.646842	-0.494576	-0.65459	-0.58308	-0.427363	-0.169662	-0.63753	-0.60673	-0.551876	-0.397964	0.246546	0.432486	0.251344	0.379079	0.206451	0.310021	0.366064	0.51093	0.354448	0.305178	0.146742	-0.00294123	0.411738	0.443666	0.109174	0.133524
pOP-EA01045	R7 - C1 : R8 - C11	0.178424	0.175956	-0.0696249	-0.269007	-0.17772	-0.0843286	-0.784974	-0.763204	-0.173886	-0.171917	-0.0249252	0.0924462	-0.0492161	0.0464413	0.0475283	0.0508812	-0.414171	-0.529938	-0.977505	-0.906966	-0.796593	-0.732608	-0.515286	-0.560539	-0.552451	-0.581916	-0.301865	-0.408246	-0.713767	-0.718132	-0.292345	-0.243364	-0.517848	-0.668691	-0.0634254	-0.10418	-0.623833	-0.645141	0.0601894	0.209371	0.146673	0.191373	-0.404806	-0.420431	0.143646	0.239878	-0.403012	-0.39073
Sh3a/101	R8 - C1 : R3 - C23	-0.590049	-0.558415	-0.439898	-0.477354	-0.150608	-0.203442	-0.545984	-0.427649	-0.232148	-0.17627	-0.156517	0.0285435	-0.0354837	-0.186757	-0.182176	-0.132807	-0.616005	-0.613108	-0.361091	-0.458411	-0.354172	-0.496817	-0.74464	-0.62518	0.246915	0.169158	0.013675	0.0234862	0.286339	0.269229	0.143473	0.0801267	-0.184491	-0.280108	-0.344843	-0.365038	-0.23637	-0.132333	-0.385228	-0.473172	0.477021	0.482601	0.674579	0.555627	0.554191	0.616025	0.614632	0.626665
PD00399	R6 - C1 : R3 - C18	0.425421	0.43408	0.455284	0.321101	0.262624	0.208416	0.383573	0.417209	0.313713	0.353037	0.0554324	0.295718	0.396778	0.380517	0.204571	0.284118	0.200671	0.34517	0.464251	0.290041	0.201864	0.212545	0.306014	0.205384	-0.246121	-0.37641	-0.548829	-0.601451	-0.153021	-0.128214	-0.365109	-0.53029	0.24591	0.0722888	0.167656	0.142701	0.175771	0.16926	0.14158	0.172619	0.973816	0.985142	0.622695	0.838823	0.967244	1.08844	0.90171	0.973305
pOP-CNI00467	R11 - C1 : R5 - C13	0.289693	0.183505	-0.0815189	-0.0285497	-0.243592	-0.30409	-0.712889	-0.615487	0.050626	-0.314181	0.314399	0.334419	0.0149195	-0.212924	0.412102	0.27267	-0.13901	-0.22566	-0.482035	-0.463087	-0.389802	-0.475076	-0.0401959	0.0371302	-0.438054	-0.470423	0.231859	0.413896	-0.26677	-0.274262	0.36257	0.346176	-0.3651	-0.535981	-0.0727392	-0.195867	-0.545205	-0.487969	0.0550141	0.0737484	0.756591	0.780235	0.315985	0.360142	0.620312	0.641068	0.262838	0.438689
Sh3a/114	R8 - C1 : R3 - C24	-0.627457	-0.629835	-0.540333	-0.491943	-0.429447	-0.438428	-0.501126	-0.422852	-0.277248	-0.309082	-0.325681	-0.235718	-0.152858	-0.230629	-0.288449	-0.276709	-0.638985	-0.666892	-0.512131	-0.475903	-0.492798	-0.583038	-0.78859	-0.711832	0.345923	0.211802	0.013745	0.146157	0.323115	0.291995	0.160242	0.093946	-0.157495	-0.256126	-0.371161	-0.400297	-0.252297	-0.179149	-0.504216	-0.523186	0.452485	0.428707	0.627667	0.514054	0.381421	0.406518	0.604628	0.542473
pOP-CNI00158	R4 - C1 : R5 - C8	0.307416	0.164928	-0.160773	-0.0540186	-0.0851252	-0.0574023	-0.628817	-0.607483	-0.402098	-0.402412	-0.442242	-0.599462	0.0556235	0.0682182	-0.159221	-0.246104	0.21205	0.062384	0.0622843	0.167089	0.113473	0.286783	0.440573	0.253666	-0.53824	-0.548992	-0.412823	-0.555519	-0.438858	-0.393128	-0.517583	-0.665239	-0.0703893	0.0288138	0.0454059	0.101575	0.0512254	-0.0582986	0.238587	0.307697	0.815617	0.781695	0.403747	0.503111	0.753884	0.657432	0.569614	0.417593
Sh3a/191	R8 - C1 : R3 - C27	-0.620433	-0.586784	-0.527932	-0.599781	-0.133308	-0.117778	-0.427185	-0.371899	-0.193201	-0.133197	-0.171766	-0.0534693	-0.096157	-0.209744	-0.330403	-0.0502427	-0.671186	-0.540568	-0.218346	-0.18517	-0.291933	-0.446296	-0.702002	-0.711681	0.25371	0.164166	-0.112523	0.0114409	0.251979	0.227792	0.00380165	0.057844	-0.0771245	-0.177483	-0.430101	-0.334468	-0.233236	-0.0850558	-0.399783	-0.314689	0.556637	0.636037	0.579472	0.649503	0.622108	0.706164	0.872823	0.665798
pOP-CNH00027	R11 - C1 : R4 - C13	0.0413071	0.0388398	0.305168	0.511942	0.236825	0.190331	0.314485	0.383573	0.182864	0.13047	0.474343	0.381596	0.0818582	0.0823151	-0.169925	-0.138624	-0.704544	-0.835665	-0.394233	-0.451749	-0.777116	-0.80023	-0.726401	-0.773634	-0.532681	-0.330825	-0.899665	-0.798118	-0.174963	-0.054377	-0.870104	-0.717137	-0.300326	-0.543985	-0.467126	-0.636078	-0.537344	-0.425801	-0.467868	-0.630331	-0.161552	-0.218488	0.0498889	0.0516456	-0.448611	-0.247798	-0.083854	0.028759
PD00251	R1 - C1 : R3 - C25	0.00217772	-0.191159	0.120513	-0.211784	-0.0823151	0.0480054	-0.358687	-0.484122	-0.343587	-0.48089	-0.203055	-0.291704	-0.0532691	-0.0534976	-0.297883	-0.117357	0.0315488	0.0281636	-0.234289	-0.0655883	-0.385846	-0.117142	-0.340544	-0.503048	-0.191856	-0.169517	0.0626888	-0.105255	-0.367134	-0.183467	0.12593	-0.034609	0.350428	0.689127	0.0631938	0.109312	0.412998	0.416944	-0.0525908	-0.0610586	-0.439112	-0.407376	-0.100883	-0.222871	-0.478463	-0.744331	0.189438	0.233457
pOP-EA01396	R5 - C1 : R8 - C18	0.603796	0.736709	0.583662	0.462866	0.578768	0.896217	0.545741	0.430439	0.320117	0.418254	0.130951	0.147058	0.2472	0.363235	0.184695	0.126128	-0.655606	-0.627639	-0.501449	-0.588379	-0.491214	-0.277722	-0.55831	-0.400978	0.00394367	-0.0479681	-0.34125	-0.191411	-0.0153554	-0.0654713	-0.312249	-0.288245	-0.317699	-0.377235	-0.502301	-0.330077	-0.315291	-0.352925	-0.357157	-0.324209	-0.117153	-0.0682693	-0.165059	0.16072	-0.0502951	-0.0846221	-0.0644241	-0.0372709
pOP-CB00208	R8 - C1 : R4 - C15	0.0764328	0.0299533	-0.488231	-0.384973	-0.492956	-0.56762	-0.476438	-0.417222	0.511626	0.588275	0.56589	0.740527	0.422119	0.59348	0.674499	0.725505	-0.14021	-0.165203	-0.262891	-0.337719	-0.316664	-0.136452	0.124927	0.177215	-0.172054	-0.204359	0.565597	0.542304	-0.197074	-0.230226	0.620891	0.597331	-0.538686	-0.621087	-0.2497	-0.190222	-0.397178	-0.360144	0.0739276	0.0991502	0.212855	0.207139	-0.169925	-0.0955777	0.207886	0.166121	-0.182461	-0.176207
PD00569	R4 - C1 : R3 - C2	0.58391	0.711675	0.397204	0.0995356	0.3842	0.581607	0.681581	0.486739	0.589114	0.759845	0.641388	0.854232	0.53388	0.773338	0.519293	0.194728	-0.128324	-0.312299	-0.27851	-0.223626	-0.520059	-0.152176	-0.0139561	-0.369863	-0.122567	-0.0199783	0.129581	0.0609144	0.113719	-0.106647	0.151465	-0.0829461	-0.0964507	-0.247348	0.0184625	0.12744	0.119756	-0.0833089	0.0425301	0.0958601	0.502108	0.724286	0.702538	0.573522	0.447367	0.551283	0.528332	0.448477
[truncated: 18 more columns]
